# Supplementary material for: Quantifying the Effect of Monitor Wear Time and Monitor Type on the Estimate of Sedentary Time in People with COPD: Systematic Review and Meta-Analysis
Source: J Clin Med. 2022 Apr 1;11(7):1980. doi: 10.3390/jcm11071980 (PMC8999633; doi:10.3390/jcm11071980)
Supplement: Supplementary file 1 [file jcm-11-01980-s001.zip]

Archive with 4 entries (4 files):
- Figure S1. PubMed search strategy.pdf
- File S1. PRISMA checklist.pdf
- File S2. Meta-Analysis Output File.txt
- Table S1. Data final.csv
