# Supplementary material for: Quantifying the Effect of Monitor Wear Time and Monitor Type on the Estimate of Sedentary Time in People with COPD: Systematic Review and Meta-Analysis
Source: J Clin Med. 2022 Apr 1;11(7):1980. doi: 10.3390/jcm11071980 (PMC8999633; doi:10.3390/jcm11071980)
Supplement: Supplementary file 1 [file jcm-11-01980-s001.zip › File S2. Meta-Analysis Output File.txt]

========
OVERALL 
========
I2update: [1] 4.206339e+01 3.003971e-07
Overall analysis 

Multivariate Meta-Analysis Model (k = 57; method: REML)

Variance Components:

               estim     sqrt  nlvls  fixed   factor 
sigma^2.1  7184.2778  84.7601     36     no  studyid 
sigma^2.2     0.0001   0.0072     57     no     esid 

Test for Heterogeneity:
Q(df = 56) = 76.8411, p-val = 0.0337

Model Results:

estimate       se     tval  df    pval     ci.lb     ci.ub 
523.6400  20.9971  24.9387  56  <.0001  481.5778  565.7023  *** 

---
Signif. codes:  0 ‘***’ 0.001 ‘**’ 0.01 ‘*’ 0.05 ‘.’ 0.1 ‘ ’ 1

[1] "Prediction Intervals \n"

   pred    se  ci.lb  ci.ub  pi.lb  pi.ub 
 523.64 21.00 481.58 565.70 348.71 698.57 

=============================
MODERATOR ANALYSES: ANOVA 
=============================
[1] "sampling time"

Multivariate Meta-Analysis Model (k = 56; method: REML)

Variance Components:

            estim    sqrt  nlvls  fixed        factor 
sigma^2.1  0.0010  0.0316     36     no       studyid 
sigma^2.2  0.0010  0.0316     56     no  studyid/esid 

Test for Residual Heterogeneity:
QE(df = 53) = 23.9095, p-val = 0.9998

Test of Moderators (coefficients 2:3):
F(df1 = 2, df2 = 53) = 26.2259, p-val < .0001

Model Results:

                            estimate       se     tval  df    pval     ci.lb     ci.ub 
intrcpt                     395.6260  24.7782  15.9667  53  <.0001  345.9272  445.3249  *** 
moderatortwenty four hours  255.7451  35.8598   7.1318  53  <.0001  183.8194  327.6708  *** 
moderatorwaking hours       155.3703  31.4548   4.9395  53  <.0001   92.2801  218.4606  *** 

---
Signif. codes:  0 ‘***’ 0.001 ‘**’ 0.01 ‘*’ 0.05 ‘.’ 0.1 ‘ ’ 1

[1] "sensor type"

Multivariate Meta-Analysis Model (k = 57; method: REML)

Variance Components:

               estim     sqrt  nlvls  fixed        factor 
sigma^2.1  7098.9570  84.2553     36     no       studyid 
sigma^2.2     0.0001   0.0083     57     no  studyid/esid 

Test for Residual Heterogeneity:
QE(df = 55) = 74.4805, p-val = 0.0412

Test of Moderators (coefficient 2):
F(df1 = 1, df2 = 55) = 2.2133, p-val = 0.1425

Model Results:

                estimate       se     tval  df    pval      ci.lb     ci.ub 
intrcpt         544.9379  25.3390  21.5059  55  <.0001   494.1574  595.7185  *** 
moderatorthigh  -66.8910  44.9617  -1.4877  55  0.1425  -156.9962   23.2142      

---
Signif. codes:  0 ‘***’ 0.001 ‘**’ 0.01 ‘*’ 0.05 ‘.’ 0.1 ‘ ’ 1

[1] "sensor type x sampling time"

Multivariate Meta-Analysis Model (k = 57; method: REML)

Variance Components:

            estim    sqrt  nlvls  fixed        factor 
sigma^2.1  0.0010  0.0316     36     no       studyid 
sigma^2.2  0.0010  0.0316     57     no  studyid/esid 

Test for Residual Heterogeneity:
QE(df = 51) = 21.1187, p-val = 0.9999

Test of Moderators (coefficients 2:6):
F(df1 = 5, df2 = 51) = 11.1445, p-val < .0001

Model Results:

                                        estimate        se    tval  df    pval      ci.lb     ci.ub 
intrcpt                                 356.9061   36.5075  9.7762  51  <.0001   283.6141  430.1980  *** 
moderator02.twelve hours_no thigh        71.7907   49.7106  1.4442  51  0.1548   -28.0076  171.5889      
moderator03.waking hours_no thigh       194.0903   41.3309  4.6960  51  <.0001   111.1151  277.0655  *** 
moderator04.twenty four hours_thigh     274.4685   50.7132  5.4122  51  <.0001   172.6574  376.2795  *** 
moderator05.twenty four hours_no thigh  318.1608   52.9249  6.0116  51  <.0001   211.9097  424.4120  *** 
moderator06.sampling undefined           40.0939  199.3710  0.2011  51  0.8414  -360.1601  440.3479      

---
Signif. codes:  0 ‘***’ 0.001 ‘**’ 0.01 ‘*’ 0.05 ‘.’ 0.1 ‘ ’ 1

=============================
MODERATOR ANALYSES: INDIVIDUAL MODERATORS 
=============================
[1] "sampling time"

Multivariate Meta-Analysis Model (k = 56; method: REML)

Variance Components:

            estim    sqrt  nlvls  fixed        factor 
sigma^2.1  0.0010  0.0316     36     no       studyid 
sigma^2.2  0.0010  0.0316     56     no  studyid/esid 

Test for Residual Heterogeneity:
QE(df = 53) = 23.9095, p-val = 0.9998

Test of Moderators (coefficients 1:3):
F(df1 = 3, df2 = 53) = 564.9943, p-val < .0001

Model Results:

                            estimate       se     tval  df    pval     ci.lb     ci.ub 
moderatortwelve hours       395.6260  24.7782  15.9667  53  <.0001  345.9272  445.3249  *** 
moderatortwenty four hours  651.3711  25.9223  25.1278  53  <.0001  599.3775  703.3647  *** 
moderatorwaking hours       550.9964  19.3763  28.4366  53  <.0001  512.1324  589.8603  *** 

---
Signif. codes:  0 ‘***’ 0.001 ‘**’ 0.01 ‘*’ 0.05 ‘.’ 0.1 ‘ ’ 1

[1] "sensor type"

Multivariate Meta-Analysis Model (k = 57; method: REML)

Variance Components:

               estim     sqrt  nlvls  fixed        factor 
sigma^2.1  7098.9570  84.2553     36     no       studyid 
sigma^2.2     0.0001   0.0083     57     no  studyid/esid 

Test for Residual Heterogeneity:
QE(df = 55) = 74.4805, p-val = 0.0412

Test of Moderators (coefficients 1:2):
F(df1 = 2, df2 = 55) = 314.0825, p-val < .0001

Model Results:

                   estimate       se     tval  df    pval     ci.lb     ci.ub 
moderatorno thigh  544.9379  25.3390  21.5059  55  <.0001  494.1574  595.7185  *** 
moderatorthigh     478.0470  37.1415  12.8710  55  <.0001  403.6138  552.4801  *** 

---
Signif. codes:  0 ‘***’ 0.001 ‘**’ 0.01 ‘*’ 0.05 ‘.’ 0.1 ‘ ’ 1

[1] "sensor type x sampling time"

Multivariate Meta-Analysis Model (k = 57; method: REML)

Variance Components:

            estim    sqrt  nlvls  fixed        factor 
sigma^2.1  0.0010  0.0316     36     no       studyid 
sigma^2.2  0.0010  0.0316     57     no  studyid/esid 

Test for Residual Heterogeneity:
QE(df = 51) = 21.1187, p-val = 0.9999

Test of Moderators (coefficients 1:6):
F(df1 = 6, df2 = 51) = 283.6461, p-val < .0001

Model Results:

                                        estimate        se     tval  df    pval     ci.lb     ci.ub 
moderator01.twelve hours_thigh          356.9061   36.5075   9.7762  51  <.0001  283.6141  430.1980  *** 
moderator02.twelve hours_no thigh       428.6968   33.7394  12.7061  51  <.0001  360.9621  496.4314  *** 
moderator03.waking hours_no thigh       550.9964   19.3763  28.4366  51  <.0001  512.0968  589.8959  *** 
moderator04.twenty four hours_thigh     631.3746   35.1999  17.9368  51  <.0001  560.7079  702.0412  *** 
moderator05.twenty four hours_no thigh  675.0669   38.3177  17.6176  51  <.0001  598.1410  751.9928  *** 
moderator06.sampling undefined          397.0000  196.0000   2.0255  51  0.0481    3.5136  790.4864    * 

---
Signif. codes:  0 ‘***’ 0.001 ‘**’ 0.01 ‘*’ 0.05 ‘.’ 0.1 ‘ ’ 1

=============================
SENSITIVITY ANALYSES 
=============================
[1] "Removal of residuals >3"

Multivariate Meta-Analysis Model (k = 57; method: REML)

Variance Components:

               estim     sqrt  nlvls  fixed   factor 
sigma^2.1  7184.2778  84.7601     36     no  studyid 
sigma^2.2     0.0001   0.0072     57     no     esid 

Test for Heterogeneity:
Q(df = 56) = 76.8411, p-val = 0.0337

Model Results:

estimate       se     tval  df    pval     ci.lb     ci.ub 
523.6400  20.9971  24.9387  56  <.0001  481.5778  565.7023  *** 

---
Signif. codes:  0 ‘***’ 0.001 ‘**’ 0.01 ‘*’ 0.05 ‘.’ 0.1 ‘ ’ 1

[1] "Removal of Cook's distance >3"

Multivariate Meta-Analysis Model (k = 52; method: REML)

Variance Components:

               estim     sqrt  nlvls  fixed   factor 
sigma^2.1  3276.0427  57.2367     34     no  studyid 
sigma^2.2     0.0001   0.0096     52     no     esid 

Test for Heterogeneity:
Q(df = 51) = 53.3269, p-val = 0.3848

Model Results:

estimate       se     tval  df    pval     ci.lb     ci.ub 
529.2943  18.8973  28.0090  51  <.0001  491.3564  567.2322  *** 

---
Signif. codes:  0 ‘***’ 0.001 ‘**’ 0.01 ‘*’ 0.05 ‘.’ 0.1 ‘ ’ 1
