# Supplementary material for: Quantifying the Effect of Monitor Wear Time and Monitor Type on the Estimate of Sedentary Time in People with COPD: Systematic Review and Meta-Analysis
Source: J Clin Med. 2022 Apr 1;11(7):1980. doi: 10.3390/jcm11071980 (PMC8999633; doi:10.3390/jcm11071980)
Supplement: Supplementary file 1 [file jcm-11-01980-s001.zip › Table S1. Data final.csv]

studyid	include	authoryr	esid	temporal_period	sampling_time	sensor_type	mod_interaction	int_include	yi	vi	SD_min	95CI% UL_min	95%CI LL_min	sample_size	mean_%wear	standard deviation_%wear	variance_%wear	95%CI UL_%wear	95%CI LL_%wear
1	1	Breyer 2010	1	three to five days	twelve hours	thigh	01.twelve hours_thigh	1	348	40000	200	400	296	60	48%	28%	784	55%	41%
2	1	Cani 2019	2	one to two days	twelve hours	thigh	01.twelve hours_thigh	1	390	12321	111	431	349	30	54%	15%	225	60%	48%
2	1	Cani 2019	3	one to two days	twelve hours	thigh	01.twelve hours_thigh	1	418	10816	104	462	374	29	58%	14%	196	63%	53%
3	1	Kawagoshi 2013	4	one to two days	twelve hours	thigh	01.twelve hours_thigh	1	417	13225	115	400	296	26	58%	28%	784	69%	47%
4	1	Munari 2018	5	one to two days	twelve hours	thigh	01.twelve hours_thigh	1	378	11025	105	398	358	115	53%	15%	225	56%	53%
5	1	Pitta 2005a	6	one to two days	twelve hours	thigh	01.twelve hours_thigh	1	374	19321	139	413	336	50	52%	19%	361	58%	48%
6	1	Pitta 2005b	7	one to two days	twelve hours	thigh	01.twelve hours_thigh	1	390	25921	161	487	293	13	54%	22%	484	59%	47%
7	1	Pitta 2009	8	one to two days	twelve hours	thigh	01.twelve hours_thigh	1	296	11881	109	331	261	40	41%	15%	225	46%	36%
7	1	Pitta 2009	9	one to two days	twelve hours	thigh	01.twelve hours_thigh	1	388	43264	208	455	322	40	54%	29%	841	63%	45%
8	1	Probst 2011	10	one to two days	twelve hours	thigh	01.twelve hours_thigh	1	283	14641	121	340	226	20	39%	17%	289	47%	31%
8	1	Probst 2011	11	one to two days	twelve hours	thigh	01.twelve hours_thigh	1	296	8372	91	339	253	20	41%	13%	169	47%	31%
9	1	Furlanetto 2017	12	one to two days	twelve hours	no thigh	02.twelve hours_no thigh	1	429	15876	126	454	404	101	64%	18%	324	67%	61%
10	1	Gulart 2018	13	one to two days	twelve hours	no thigh	02.twelve hours_no thigh	1	381	11449	107	409	353	59	53%	15%	225	57%	49%
11	1	Gulart 2019	14	one to two days	twelve hours	no thigh	02.twelve hours_no thigh	1	479	7569	87	503	455	53	67%	12%	144	70%	64%
12	1	Gulart 2020	15	one to two days	twelve hours	no thigh	02.twelve hours_no thigh	1	383	10816	104	410	356	61	53%	14%	196	57%	49%
13	1	Karloh 2016	16	one to two days	twelve hours	no thigh	02.twelve hours_no thigh	1	381	8372	91	412	351	38	53%	13%	169	57%	49%
14	1	Machado 2019	17	one to two days	twelve hours	no thigh	02.twelve hours_no thigh	1	418	11881	109	447	389	56	59%	15%	225	64%	54%
14	1	Machado 2019	18	one to two days	twelve hours	no thigh	02.twelve hours_no thigh	1	456	13924	118	479	433	106	66%	16%	256	69%	63%
14	1	Machado 2019	19	one to two days	twelve hours	no thigh	02.twelve hours_no thigh	1	470	20736	144	520	420	34	66%	20%	400	73%	59%
14	1	Machado 2019	20	one to two days	twelve hours	no thigh	02.twelve hours_no thigh	1	482	18225	135	513	451	74	67%	18%	324	71%	63%
15	1	Morita 2018	21	one to two days	twelve hours	no thigh	02.twelve hours_no thigh	1	429	16384	128	450	408	145	60%	17%	289	63%	57%
16	1	Schneider 2018a	22	one to two days	twelve hours	no thigh	02.twelve hours_no thigh	1	451	15625	125	472	430	137	69%	17%	289	72%	66%
17	1	Alyami 2018	23	three to five days	waking hours	no thigh	03.waking hours_no thigh	1	629	6400	80	658	599	34	78%	8%	64	81%	75%
18	1	Bernard 2018	24	three to five days	waking hours	no thigh	03.waking hours_no thigh	1	560	41209	203	573	547	941	68%	25%	625	70%	66%
19	1	Cruz 2014	25	three to five days	waking hours	no thigh	03.waking hours_no thigh	1	481	9025	95	533	429	13	59%	12%	144	65%	53%
20	1	Cruz 2016	26	three to five days	waking hours	no thigh	03.waking hours_no thigh	1	600	4356	66	635	565	16	73%	7%	49	77%	69%
20	1	Cruz 2016	27	three to five days	waking hours	no thigh	03.waking hours_no thigh	1	612	6084	78	653	570	16	75%	7%	49	79%	71%
21	1	Eliason 2011	28	three to five days	waking hours	no thigh	03.waking hours_no thigh	1	433	5329	73	482	384	11	58%	10%	100	75%	61%
21	1	Eliason 2011	29	three to five days	waking hours	no thigh	03.waking hours_no thigh	1	478	8649	93	520	436	21	64%	12%	144	72%	56%
21	1	Eliason 2011	30	three to five days	waking hours	no thigh	03.waking hours_no thigh	1	483	7921	89	540	426	12	64%	12%	144	72%	56%
22	1	Geidl 2019	31	three to five days	waking hours	no thigh	03.waking hours_no thigh	1	446	4761	69	470	423	33	54%	8%	64	57%	51%
22	1	Geidl 2019	32	three to five days	waking hours	no thigh	03.waking hours_no thigh	1	490	3721	61	505	475	64	62%	8%	64	64%	60%
22	1	Geidl 2019	33	three to five days	waking hours	no thigh	03.waking hours_no thigh	1	562	3600	60	572	552	136	72%	8%	64	73%	71%
22	1	Geidl 2019	34	three to five days	waking hours	no thigh	03.waking hours_no thigh	1	644	5776	76	659	629	93	83%	10%	100	85%	81%
23	1	Larson 2014	35	three to five days	waking hours	no thigh	03.waking hours_no thigh	1	577	14161	119	633	521	20	69%	14%	196	76%	62%
23	1	Larson 2014	36	three to five days	waking hours	no thigh	03.waking hours_no thigh	1	604	13924	118	669	538	15	72%	14%	196	80%	64%
23	1	Larson 2014	37	three to five days	waking hours	no thigh	03.waking hours_no thigh	1	658	16641	129	732	584	14	78%	15%	225	87%	69%
24	1	Park 2013	38	three to five days	waking hours	no thigh	03.waking hours_no thigh	1	676	28900	170	698	653	224	72%	11%	121	73%	71%
25	1	Vasilopoulou 2018	39	three to five days	waking hours	no thigh	03.waking hours_no thigh	1	577	5929	77	599	555	50	75%	10%	100	78%	72%
25	1	Vasilopoulou 2018	40	three to five days	waking hours	no thigh	03.waking hours_no thigh	1	598	12321	111	630	567	50
25	1	Vasilopoulou 2018	41	three to five days	waking hours	no thigh	03.waking hours_no thigh	1	611	7569	87	637	585	47	78%	11%	121	81%	75%
26	1	Cheng 2019	42	three to five days	twenty four hours	thigh	04.twenty four hours_thigh	1	643	11025	105	668	618	69	71%	11%	121	78%	64%
27	1	Hill 2020	43	three to five days	twenty four hours	thigh	04.twenty four hours_thigh	1	650	16129	127	735	565	11	70%	20%	400	83%	57%
27	1	Hill 2020	44	three to five days	twenty four hours	thigh	04.twenty four hours_thigh	1	661	13225	115	736	586	11	72%	17%	289	83%	60%
28	1	Mesquita 2017a	45	three to five days	twenty four hours	thigh	04.twenty four hours_thigh	1	631	2809	53	642	620	90	88%	7%	49	99%	61%
29	1	Mesquita 2017b	46	three to five days	twenty four hours	thigh	04.twenty four hours_thigh	1	612	4489	67	624	600	125	85%	9%	81	87%	83%
30	1	Holland 2017	47	three to five days	twenty four hours	no thigh	05.twenty four hours_no thigh	1	669	15376	124	697	641	80	50%	16%	256	56%	44%
30	1	Holland 2017	48	three to five days	twenty four hours	no thigh	05.twenty four hours_no thigh	1	718	24025	155	751	685	86	54%	12%	144	58%	50%
31	1	Lewis 2016	49	three to five days	twenty four hours	no thigh	05.twenty four hours_no thigh	1	655	17689	133	711	599	24	62%	12%	144	67%	57%
32	1	Loprinzi 2015	50	three to five days	twenty four hours	no thigh	05.twenty four hours_no thigh	1	572	22500	150	648	500	10	67%	13%	169	77%	58%
33	1	McNamara 2014	51	three to five days	twenty four hours	no thigh	05.twenty four hours_no thigh	1	603	21904	148	664	542	25	63%	15%	225	69%	57%
33	1	McNamara 2014	52	three to five days	twenty four hours	no thigh	05.twenty four hours_no thigh	1	771	9604	98	812	730	25	80%	10%	100	84%	76%
34	1	Orme 2019	53	three to five days	twenty four hours	no thigh	05.twenty four hours_no thigh	1	616	12321	111	637	595	109	61%	11%	121	63%	59%
35	1	Schneider 2018b	54	greater than five days	twenty four hours	no thigh	05.twenty four hours_no thigh	1	558	12321	111	591	525	45	63%	12%	144	67%	59%
36	1	Martin-Ontiyuelo 2019	55	greater than five days		no thigh	06.sampling undefined	0	397	38416	196	463	331	36
36	1	Wootton 2017	56	three to five days	twenty four hours	no thigh	05.twenty four hours_no thigh	1	733	13225	115	762	704	62	70%	7%	49	73%	67%
36	1	Wootton 2017	57	three to five days	twenty four hours	no thigh	05.twenty four hours_no thigh	1	763	11664	108	798	728	39	67%	10%	100	70%	64%
